# Supplementary material for: Evaluation of Patient Experiences Regarding Pharmacist-Administrated Vaccination and Attitude towards Future Additional Pharmacy Services in Poland
Source: Vaccines (Basel). 2022 Sep 6;10(9):1479. doi: 10.3390/vaccines10091479 (PMC9501353; doi:10.3390/vaccines10091479)
Supplement: Supplementary file 1 [file vaccines-10-01479-s001.zip]

Archive with 1 entries (1 files):
- vaccines-1856615-supplementary.pdf
